# Supplementary material for: The Impact of HIV Viral Suppression and Immune Status on Rifampicin-Resistant Tuberculosis Outcomes: A Systematic Review and Meta-Analysis Protocol
Source: Trop Med Infect Dis. 2026 Jun 15;11(6):160. doi: 10.3390/tropicalmed11060160 (PMC13308459; doi:10.3390/tropicalmed11060160)
Supplement: Supplementary file 1 [file tropicalmed-11-00160-s001.zip]

Archive with 1 entries (1 files):
- tropicalmed-4217182-supplementary.pdf
